# Supplementary material for: The Association between Early-Onset Diagnosis and Clinical Outcomes in Triple-Negative Breast Cancer: A Systematic Review and Meta-Analysis
Source: Cancers (Basel). 2023 Mar 23;15(7):1923. doi: 10.3390/cancers15071923 (PMC10093252; doi:10.3390/cancers15071923)
Supplement: Supplementary file 1 [file cancers-15-01923-s001.zip]

Archive with 1 entries (1 files):
- cancers-2296656-supplementary.pdf
